# Supplementary material for: Freeze all-first versus biopsy-first: A retrospective analysis of frozen blastocyst transfer cycles with preimplantation genetic testing for aneuploidy
Source: PLoS One. 2022 Sep 26;17(9):e0267652. doi: 10.1371/journal.pone.0267652 (PMC9512210; doi:10.1371/journal.pone.0267652)
Supplement: S1 File — (XLSX) [file pone.0267652.s001.xlsx]

## Sheet: patients
MCD DAY2/3 AFC	MCD DAY2/3 E2	FOLL.10-14	FOLL.15-17	FOLL.18-	FOLL.Total	LF-SIZE	BASE-E2	BASE-AMH	BASE-PROLACTIN	BASE-FSH	BASE-LH	BASE-DHEA	BASE-TESTOSTERON	BASE-TSH	HCG-E2
24	41	23	11	2	36	2	41	6.92	56.36	5.32	2.8	128.1	2	1.5	2384
4	31	2	1	2	5	2.2	31	0.85	10.22	16.3	4.51	133.1	<0.1	1.67	2472
14	42	4	1	6	11	2.2	42	2.72	21.86	8.57	3.52	178.1	0.33	2.26	1578
8	87	6	6	2	14	2	87	3.27	1.25	6.99	7.86	27.6	<0.1	1.07	5022
5	<20	6	9	11	26	2.1	<20	2.61	11.39	3.4	1.03	330	0.2	2	6890
14	75	6	8	4	18	2.1	67	3.06	11.67	9.96	6.02	398.3	0.68	2.97	3353
8	<20	11	7	3	21	1.9	<20	2.03	7.23	5.3	2.81	203	0.5	2.24	2383
8	63	3	1	3	7	2.1	63	0.91	9.17	10.18	2.86	192.8	54	1.68	1688
18	73	5	4	2	11	1.9	73	1.72	13.62	6.96	4.93	159.3	0.35	2.19	1234
20	23	8	7	1	16	1.9	23	5	32	5.53	3.01	371.1	0.81	1.44	1521
15	<20	6	2	3	11	2.2	20	2.1	13.66	9.01	5.36	83.86	36	1.27	3324
7	41	3	2	3	8	2	41	1.18	12.82	7.69	4.21	93.4	0.3	0.72	1463
7	44	6	2	2	10	1.9	44	5.73	13.32	6.77	6.52	90	28	1.39	2900
8	64	1	2	1	2	1.9	54	1.09	9.89	8.63	2.43	200.8	0.23	1.89	465
9	63	0	1	1	2	2.5	63	1.63	13.83	9.61	5.68	104.9	0.27	3.04	1253
4	<20	4	2	2	8	2	<20	1.1	19.08	2.76	<0.5	93.2	0.13	1.88	2251
13	<20	5	1	6	12	2.2	20	2.74	13.87	9.02	3.5	223	98	0.95	3616
7	44	2	1	2	5	1.8	53	1.14	11.61	10.41	1.26	186	65	1.01	1565
11	69	4	1	5	10	2.3	69	1.01	12.95	12.41	5.38	111.5	0.6	1.98	4510
14	<20	14	1	1	16	1.8	60	5.99	8.64	8.8	1.82	199	0.23	1.51	2735
8	<20	2	5	2	9	2.3	<20	4.25	8.86	2.85	1.35	201	0.56	1.05	2824
16	33	5	4	3	12	2	33	4.04	5.88	7.7	5	181.7	0.2	2.16	2180
5	54	9	4	4	17	1.9	54	1	24.69	9.41	4.92	133.4	0.23	3.49	5337
2	<20	1	6	2	9	2	65	1.03	20.29	8.46	2.36	89.57	0.46	2.31	2557
20	<20	8	5	5	18	2.2	34	2.7	8.32	7.98	4.81	309.3	0.53	3.11	2884
9	31	8	3	7	18	2	31	2.23	13.01	10.46	4.29	132	0.52	0.8	3131
13	<20	7	1	2	10	1.9	<20	7.25	16.26	7.66	3.44	183.4	0.39	1.65	984
20	<20	6	2	4	12	2.2	<20	4.29	11.46	6.39	1.26	133	0.23	1.84	2906
7	<20	6	1	2	9	2.1	<20	3.37	14.65	15.82	8.44	117.3	0.1	1.56	1295
20	<20	9	5	8	19	2.3	<20	2.79	10.77	9.75	3.29	196	0.66	2.97	6530
9	27	9	2	1	10	2	27	6.4	14.53	12.25	8.22	163.7	0.38	1.93	1355
8	39	4	3	3	10	1.9	39	0.92	15.5	12.85	3.08	90.2	<0.1	1.69	2260
3	83	1	2	2	3	1.7	83	0.94	16	8.66	5.03	320	0.2	1.23	547
12	34	5	5	3	13	2	34	4.64	9.95	9.86	5.52	260	0.5	2.27	1932
13	39	6	7	3	13	1.7	39	3.44	14.62	8.12	5.06	210	0.6	1.89	1716
24	33	7	10	4	21	1.9	33	3.9	18	6.28	2.6	268.8	0.54	2.03	2365
10	87	7	6	4	17	2.3	87	2.72	15.78	9.31	6.74	114.2	0.14	1.21	5333
11	44	8	4	1	13	1.8	44	5.39	25.07	2.06	1	182.2	0.3	1.68	2429
12	64	1	1	1	3	2.5	64	0.8	16.92	18.02	6.44	110	0.9	3.1	556
15	13	6	6	6	18	2	13	4.52	1.23	3.83	3.45	90	0.87	2.26	5191
8	64	13	6	5	24	2.4	64	4.14	17.6	7.08	3.78	29	0.65	1.31	4614
12	49	12	7	3	22	2	49	2.93	17.59	3.08	<0.5	165	0.33	1.07	3747
9	44	2	2	2	6	2	44	1.56	10.97	12.42	5.71	143	0.23	1.99	1503
48	22	30	10	2	42	2	22	14.26	4.69	4.25	4.41	269.3	1.01	3.04	2466
12	53	3	4	4	11	2.1	53	3.16	20.37	8.27	7.8	162.5	0.26	2.13	4836
10	55	1	1	2	2	1.6	<20	3.91	14.82	5.17	1.61	112	0.98	1.66	115
39	33	15	1	4	20	2.2	33	9.47	5.2	7.84	9.74	130	0.85	1.51	3141
27	40	12	7	8	27	2.6	<10	2.64	7.22	3.43	1.12	363.8	0.55	1	6198
5	54	9	4	4	17	1.9	54	1	24.69	9.41	4.92	133.4	0.23	3.49	5337
2	<20	1	6	2	9	2	65	1.03	20.29	8.46	2.36	89.57	0.46	2.31	2557
20	<20	8	5	5	18	2.2	34	2.7	8.32	7.98	4.81	309.3	0.53	3.11	2884
9	31	8	3	7	18	2	31	2.23	13.01	10.46	4.29	132	0.52	0.8	3131
13	<20	7	1	2	10	1.9	<20	7.25	16.26	7.66	3.44	183.4	0.39	1.65	984
20	<20	6	2	4	12	2.2	<20	4.29	11.46	6.39	1.26	133	0.23	1.84	2906
7	<20	6	1	2	9	2.1	<20	3.37	14.65	15.82	8.44	117.3	0.1	1.56	1295
20	<20	9	5	8	19	2.3	<20	2.79	10.77	9.75	3.29	196	0.66	2.97	6530
7	27	9	2	1	10	2	27	6.4	14.53	12.25	8.22	163.7	0.38	1.93	1355
8	39	4	3	3	10	1.9	39	0.92	15.5	12.85	3.08	90.2	<0.1	1.69	2260
3	83	1	2	2	3	1.7	83	0.94	16	8.66	5.03	320	0.2	1.23	547
12	34	5	5	3	13	2	34	4.64	9.95	9.86	5.52	260	0.5	2.27	1932
13	39	6	7	3	13	1.7	39	3.44	14.62	8.12	5.06	210	0.6	1.89	1716
24	33	7	10	4	21	1.9	33	3.9	18	6.28	2.6	268.8	0.54	2.03	2365
10	87	7	6	4	17	2.3	87	2.72	15.78	9.31	6.74	114.2	0.14	1.21	5333
11	44	8	4	1	13	1.8	44	5.39	25.07	2.06	1	182.2	0.3	1.68	2429
12	64	1	1	1	3	2.5	64	0.8	16.92	18.02	6.44	110	0.9	3.1	556
15	13	6	6	6	18	2	13	4.52	1.23	3.83	3.45	90	0.87	2.26	5191
8	64	13	6	5	24	2.4	64	4.14	17.6	7.08	3.78	29	0.65	1.31	4614
12	49	12	7	3	22	2	49	2.93	17.59	3.08	<0.5	165	0.33	1.07	3747
9	44	2	2	2	6	2	44	1.56	10.97	12.42	5.71	143	0.23	1.99	1503
48	22	30	10	2	42	2	22	14.26	4.69	4.25	4.41	269.3	1.01	3.04	2466
12	53	3	4	4	11	2.1	53	3.16	20.37	8.27	7.8	162.5	0.26	2.13	4836
48	22	30	10	2	42	2	22	14.26	4.69	4.25	4.41	269.3	1.01	3.04	2466
12	53	3	4	4	11	2.1	53	3.16	20.37	8.27	7.8	162.5	0.26	2.13	4836
10	55	1	1	2	2	1.6	<20	3.91	14.82	5.17	1.61	112	0.98	1.66	115
39	33	15	1	4	20	2.2	33	9.47	5.2	7.84	9.74	130	0.85	1.51	3141
27	40	12	7	8	27	2.6	<10	2.64	7.22	3.43	1.12	363.8	0.55	1	6198
5	54	9	4	4	17	1.9	54	1	24.69	9.41	4.92	133.4	0.23	3.49	5337
2	<20	1	6	2	9	2	65	1.03	20.29	8.46	2.36	89.57	0.46	2.31	2557
20	<20	8	5	5	18	2.2	34	2.7	8.32	7.98	4.81	309.3	0.53	3.11	2884
9	31	8	3	7	18	2	31	2.23	13.01	10.46	4.29	132	0.52	0.8	3131
13	<20	7	1	2	10	1.9	<20	7.25	16.26	7.66	3.44	183.4	0.39	1.65	984
20	<20	6	2	4	12	2.2	<20	4.29	11.46	6.39	1.26	133	0.23	1.84	2906
7	<20	6	1	2	9	2.1	<20	3.37	14.65	15.82	8.44	117.3	0.1	1.56	1295
20	<20	9	5	8	19	2.3	<20	2.79	10.77	9.75	3.29	196	0.66	2.97	6530
9	27	9	2	1	10	2	27	6.4	14.53	12.25	8.22	163.7	0.38	1.93	1355
24	41	23	11	2	36	2	41	6.92	56.36	5.32	2.8	112	0.98	1.5	2384
4	31	2	1	2	5	2.2	31	0.85	10.22	16.3	4.51	133.1	<0.1	1.67	2472
14	42	4	1	6	11	2.2	42	2.72	21.86	8.57	3.52	178.1	0.33	2.26	1578
8	87	6	6	2	14	2	87	3.27	1.25	6.99	7.86	27.6	<0.1	1.07	5022
9	<20	6	9	11	26	2.1	<20	2.61	11.39	3.4	1.03	112	0.98	2	6890
14	75	6	8	4	18	2.1	67	3.06	11.67	9.96	6.02	398.3	0.68	2.97	3353
8	<20	11	7	3	21	1.9	<20	2.03	7.23	5.3	2.81	133.1	<0.1	2.24	2383
8	63	3	1	3	7	2.1	63	0.91	9.17	10.18	2.86	192.8	0.52	1.68	1688
18	73	5	4	2	11	1.9	73	1.72	13.62	6.96	4.93	159.3	0.35	2.19	1234
20	23	8	7	1	16	1.9	23	5	1.25	5.53	3.01	371.1	0.81	1.44	1521
15	<20	6	2	3	11	2.2	20	2.1	13.66	9.01	5.36	83.86	0.46	1.27	3324
7	41	3	2	3	8	2	41	1.18	12.82	7.69	4.21	93.4	0.3	0.72	1463
7	44	6	2	2	10	1.9	44	5.73	13.32	6.77	6.52	398.3	0.68	1.39	2900
6		1		1	2	1.9	54	1.09	9.89	8.63	2.43	200.8	0.23	1.89	465
9	63	0	1	1	2	2.5	63	1.63	13.83	9.61	5.68	104.9	0.27	3.04	1253
4	<20	4	2	2	8	2	<20	1.1	19.08	2.76	<0.5	93.2	0.13	1.88	2251
13	<20	5	1	6	12	2.2	20	2.74	13.87	9.02	3.5	320	0.2	0.95	3616
7	44	2	1	2	5	1.8	53	1.14	11.61	10.41	1.26	260	0.5	1.01	1565
11	69	4	1	5	10	2.3	69	1.01	12.95	12.41	5.38	111.5	0.6	1.98	4510
14	<20	14	1	1	16	1.8	60	5.99	8.64	8.8	1.82	159.3	0.35	1.51	2735
8	<20	2	5	2	9	2.3	<20	4.25	8.86	2.85	1.35	371.1	0.81	1.05	2824
16	33	5	4	3	12	2	33	4.04	5.88	7.7	5	181.7	0.2	2.16	2180
5	54	9	4	4	17	1.9	54	1	24.69	9.41	4.92	133.4	0.23	3.49	5337
2	<20	1	6	2	9	2	60	1.03	20.29	2.76	<0.5	89.57	0.46	2.31	2557
20	<20	8	5	5	18	2.2	34	2.7	8.32	7.98	4.81	309.3	0.53	3.11	2884
9	31	8	3	7	18	2	31	2.23	13.01	10.46	4.29	133.1	<0.1	0.8	3131
13	<20	7	1	2	10	1.9	<20	7.25	16.26	7.66	3.44	183.4	0.39	1.65	984
20	<20	6	2	4	12	2.2	<20	4.29	11.46	6.39	1.26	398.3	0.68	1.84	2906
7	<20	6	1	2	9	2.1	<20	3.37	14.65	15.82	8.44	117.3	0.1	1.56	1295
20	<20	9	5	8	19	2.3	<20	2.79	10.77	9.75	3.29	133.1	<0.1	2.97	6530
-	27	9		1	10	2	27	6.4	14.53	12.25	8.22	163.7	0.38	1.93	1355
8	39	4	3	3	10	1.9	39	0.92	15.5	12.85	3.08	90.2	<0.1	1.69	2260
3	83	1	2	3	3	1.7	83	0.94	11.46	8.66	5.03	143	0.23	2.97	547
12	34	5	5	3	13	2	34	4.64	9.95	9.86	5.52	269.3	1.01	2.27	1932
13	39	6	7	3	13	1.7	39	3.44	14.62	8.12	5.06	309.3	0.53	1.89	1716
24	33	7	10	4	21	1.9	33	3.9	17.59	6.28	2.6	268.8	0.54	1.68	2365
10	87	7	6	4	17	2.3	87	2.72	15.78	9.31	6.74	114.2	0.14	1.21	5333
8	44	8	4	1	13	1.8	44	5.39	25.07	2.06	1	182.2	0.3	1.68	2429
13	64	1	1	1	3	2.5	64	0.8	16.92	18.02	6.44	268.8	0.54	3.1	556
15	13	6	6	6	18	2	13	4.52	1.23	3.83	3.45	114.2	0.14	2.26	5191
10	64	13	6	5	24	2.4	64	4.14	17.6	7.08	3.78	182.2	0.3	1.31	4614
12	49	12	7	3	22	2	49	2.93	17.59	3.08	<0.5	133.4	0.23	1.07	3747
9	44	2	2	2	6	2	44	1.56	10.97	12.42	5.71	143	0.23	1.99	1503
48	22	30	10	2	42	2	22	14.26	4.69	4.25	4.41	269.3	1.01	3.04	2466
12	53	3	4	4	11	2.1	53	3.16	20.37	8.27	7.8	162.5	0.14	2.97	4836
10	55	1	1	3	2	1.6	<20	3.91	14.82	5.17	1.61	27.6	<0.1	1.66	115
39	33	15	1	4	20	2.2	33	9.47	5.2	7.84	9.74	133.4	0.23	1.51	3141
15	23	12	7	8	27	2.6	<10	2.64	7.22	3.43	1.12	363.8	0.55	1	6198
14	42	4	1	6	11	2.2	42	2.72	21.86	8.57	3.52	178.1	0.33	2.26	1578
8	87	6	6	2	14	2	87	3.27	1.25	6.99	7.86	27.6	<0.1	1.07	5022
5	<20	6	9	11	26	2.1	<20	2.61	11.39	3.4	1.03	330	0.2	2	6890
14	75	6	8	4	18	2.1	67	3.06	11.67	9.96	6.02	398.3	0.68	2.97	3353
8	<20	11	7	3	21	1.9	<20	2.03	7.23	5.3	2.81	203	0.5	2.24	2383
8	63	3	1	3	7	2.1	63	0.91	9.17	10.18	2.86	192.8	54	1.68	1688
18	73	5	4	2	11	1.9	73	1.72	13.62	6.96	4.93	159.3	0.35	2.19	1234
20	23	8	7	1	16	1.9	23	5	32	5.53	3.01	371.1	0.81	1.44	1521
12	53	3	4	4	11	2.1	53	3.16	20.37	8.27	7.8	162.5	0.26	2.13	4836
10	55	1	1	2	2	1.6	<20	3.91	14.82	5.17	1.61	112	0.98	1.66	115
39	33	15	1	4	20	2.2	33	9.47	5.2	7.84	9.74	130	0.85	1.51	3141
27	40	12	7	8	27	2.6	<10	2.64	7.22	3.43	1.12	363.8	0.55	1	6198
5	54	9	4	4	17	1.9	54	1	24.69	9.41	4.92	133.4	0.23	3.49	5337
2	<20	1	6	2	9	2	65	1.03	20.29	8.46	2.36	89.57	0.46	2.31	2557
20	<20	8	5	5	18	2.2	34	2.7	8.32	7.98	4.81	309.3	0.53	3.11	2884
9	31	8	3	7	18	2	31	2.23	13.01	10.46	4.29	132	0.52	0.8	3131
24	41	23	11	2	36	2	41	6.92	56.36	5.32	2.8	130	0.85	1.5	2384
4	31	2	1	2	5	2.2	31	0.85	10.22	16.3	4.51	133.1	<0.1	1.67	2472
14	42	4	1	6	11	2.2	42	2.72	21.86	8.57	3.52	178.1	0.33	2.26	1578
8	87	6	6	2	14	2	87	3.27	1.25	6.99	7.86	27.6	<0.1	1.07	5022
12	<20	6	9	11	26	2.1	<20	2.61	11.39	3.4	1.03	159.3	0.35	2	6890
14	75	6	8	4	18	2.1	67	3.06	11.67	9.96	6.02	398.3	0.68	2.97	3353
8	<20	11	7	3	21	1.9	<20	2.03	7.23	5.3	2.81	269.3	1.01	2.24	2383
4	42	4	2	2	8	2	55	1.07	8.97	13.75	4.98	91.3	0.3	2.48	55
15	87	4	3	4	11	2.2	62	2.87	18.43	9.18	6.12	85	0.33	0.88	62
16	<20	7	3	1	11	2	45	2.34	13.39	7.38	4.43	90.3	0.14	1.61	45
18	75	17	13	2	32	1.9	41	2.95	12.98	9.93	4.27	95.1	0.13	0.88	41
9	<20	10	2	1	13	2.2	42	6.36	38.08	6.58	1.74	23	0.56	3.32	42
11	63	7	9	1	17	2.1	60	3.83	13.28	8.66	3.54	50	0.79	1.07	60
55	73	19	3	0	22	2.3	69	4.34	3.45	7.34	9.94	188.5	0.63	1.52	69
25	23	10	8	5	23	2	40	4.93	12.06	7.89	1	56	0.11	0.83	40
20	<20	20	7	2	29	1.9	43	5.64	16.38	7.95	7.14	127.2	0.29	2.94	43
16	<20	3	3	8	14	1.7	82	3.42	15.2	5.24	4.22	85.5	0.11	0.9	82
14	33	7	6	10	23	2	65	2.46	10.33	8.8	4.03	283.9	0.52	0.87	65
11	54	7	5	3	13	1.7	48	4.68	10.55	1.2	4.87	67	0.65	0.72	48
4	<20	5	1	1	7	1.9	31	1.01	16.8	1.74	1.47	88	0.86	1.1	31
3	<20	3	3	4	10	2.3	43	1.32	16.13	12.77	2.29	89	0.26	1.44	43
12	31	3	1	5	9	1.8	41	0.98	7.3	9.3	3.93	89.2	0.11	3.2	41
9	<20	7	5	1	13	2.5	54	1.55	25.97	6.29	4.21	78.3	0.1	1.72	54
13	<20	5	5	6	16	2	35	3.64	13.43		1.27	44	0.33	1.02	35
15	<20	9	3	1	13	2	42	3.51	5.29	10.47	5.85	131	0.36	3.1	73
10	<20	2	3	4	9	2.2	39	1.22		7.82	4.97	133.9	0.49	1.72	54
8	27	4	3	5	7	2	44	0.91	14.72	21.54	14.18	177.2	0.28	1.5	74
11	<20	7	1	1	9	1.9	58	3.78	27.38	8.99	2.7	110	0.86	3.2	64
16	75	9	4	6	19	2.2	55	4.77	10.66	9.31	7.31	94.4	0.19	1.92	55
10	<20	6	4	1	11	2.1	31	2.06	19.92	8.95	3.53	79.8	0.1	2.45	40
12	63	4	3	3	10	2.3	162	1.77	17.36	2.7	4	133.7	0.65	2.09	162
12	73	6	2	3	11	2	47	2.95	18.78	6.28	3.36	256.9	0.55	1.46	38
10	23	8	2	4	14	1.9	39	0.65	28.94	8.95	4.93	110.7	0.17	1.62
11	<20	10	10	1	21	1.7	20	3.35	7.56	8.36	3.1	187.6	0.43	3.45	20
19	41	16	4	1	21	2	62	7.92	8.76	9.99	7.77	179	0.4	1.95	62
27	44	7	10	5	22	1.7	61	7.15	7.24	7.1	3.8	125.1	0.28	0.93	2449
8	56	11	5	1	17	1.9	20	5.29	8.17	9.61	5.3	114	0.46	0.84	4891
24	33	7	10	4	21	1.9	33	3.9	17.59	6.28	2.6	268.8	0.54	1.68	2365
10	87	7	6	4	17	2.3	87	2.72	15.78	9.31	6.74	114.2	0.14	1.21	5333
8	44	8	4	1	13	1.8	44	5.39	25.07	2.06	1	182.2	0.3	1.68	2429
13	64	1	1	1	3	2.5	64	0.8	16.92	18.02	6.44	268.8	0.54	3.1	556
15	13	6	6	6	18	2	13	4.52	1.23	3.83	3.45	114.2	0.14	2.26	5191
10	64	13	6	5	24	2.4	64	4.14	17.6	7.08	3.78	182.2	0.3	1.31	4614
12	49	12	7	3	22	2	49	2.93	17.59	3.08	<0.5	133.4	0.23	1.07	3747
9	44	2	2	2	6	2	44	1.56	10.97	12.42	5.71	143	0.23	1.99	1503
48	22	30	10	2	42	2	22	14.26	4.69	4.25	4.41	269.3	1.01	3.04	2466
12	53	3	4	4	11	2.1	53	3.16	20.37	8.27	7.8	162.5	0.14	2.97	4836
10	55	1	1	8	2	1.6	<20	3.91	14.82	5.17	1.61	27.6	<0.1	1.66	115
39	33	15	1	4	20	2.2	33	9.47	5.2	7.84	9.74	133.4	0.23	1.51	3141
15	23	12	7	8	27	2.6	<10	2.64	7.22	3.43	1.12	363.8	0.55	1	6198
14	42	4	1	6	11	2.2	42	2.72	21.86	8.57	3.52	178.1	0.33	2.26	1578
8	87	6	6	2	14	2	87	3.27	1.25	6.99	7.86	27.6	<0.1	1.07	5022
5	<20	6	9	11	26	2.1	<20	2.61	11.39	3.4	1.03	330	0.2	2	6890
14	75	6	8	4	18	2.1	67	3.06	11.67	9.96	6.02	398.3	0.68	2.97	3353
10	23	8	2	4	14	1.9	39	0.65	28.94	8.95	4.93	110.7	0.17	1.62	399
11	<20	10	10	1	21	1.7	20	3.35	7.56	8.36	3.1	187.6	0.43	3.45	20
19	41	16	4	1	21	2	62	7.92	8.76	9.99	7.77	179	0.4	1.95	62
27	44	7	10	5	22	1.7	61	7.15	7.24	7.1	3.8	125.1	0.28	0.93	2449
8	56	11	5	1	17	1.9	20	5.29	8.17	9.61	5.3	114	0.46	0.84	4891
24	33	7	10	4	21	1.9	33	3.9	17.59	6.28	2.6	268.8	0.54	1.68	2365
10	87	7	6	4	17	2.3	87	2.72	15.78	9.31	6.74	114.2	0.14	1.21	5333
8	44	8	4	1	13	1.8	44	5.39	25.07	2.06	1	182.2	0.3	1.68	2429
13	64	1	1	1	3	2.5	64	0.8	16.92	18.02	6.44	268.8	0.54	3.1	556
15	13	6	6	6	18	2	13	4.52	1.23	3.83	3.45	114.2	0.14	2.26	5191
10	64	13	6	5	24	2.4	64	4.14	17.6	7.08	3.78	182.2	0.3	1.31	4614
12	49	12	7	3	22	2	49	2.93	17.59	3.08	<0.5	133.4	0.23	1.07	3747
16	<20	7	3	1	11	2	45	2.34	13.39	7.38	4.43	90.3	0.14	1.61	45
18	75	17	13	2	32	1.9	41	2.95	12.98	9.93	4.27	95.1	0.13	0.88	41
9	<20	10	2	1	13	2.2	42	6.36	38.08	6.58	1.74	23	0.56	3.32	42
11	63	7	9	1	17	2.1	60	3.83	13.28	8.66	3.54	50	0.79	1.07	60
55	73	19	3	0	22	2.3	69	4.34	3.45	7.34	9.94	188.5	0.63	1.52	69
25	23	10	8	5	23	2	40	4.93	12.06	7.89	1	56	0.11	0.83	40
20	<20	20	7	2	29	1.9	43	5.64	16.38	7.95	7.14	127.2	0.29	2.94	43
27	40	12	7	8	27	2.6	<10	2.64	7.22	3.43	1.12	363.8	0.55	1	6198
5	54	9	4	4	17	1.9	54	1	24.69	9.41	4.92	133.4	0.23	3.49	5337
2	<20	1	6	2	9	2	65	1.03	20.29	8.46	2.36	89.57	0.46	2.31	2557
20	<20	8	5	5	18	2.2	34	2.7	8.32	7.98	4.81	309.3	0.53	3.11	2884
12	63	4	3	3	10	2.3	162	1.77	17.36	2.7	4	133.7	0.65	2.09	162
12	73	6	2	3	11	2	47	2.95	18.78	6.28	3.36	256.9	0.55	1.46	38
10	23	8	2	4	14	1.9	39	0.65	28.94	8.95	4.93	110.7	0.17	1.62	689
11	<20	10	10	1	21	1.7	20	3.35	7.56	8.36	3.1	187.6	0.43	3.45	20
25	23	10	8	5	23	2	40	4.93	12.06	7.89	1	56	0.11	0.83	40
20	<20	20	7	2	29	1.9	43	5.64	16.38	7.95	7.14	127.2	0.29	2.94	43
16	<20	3	3	8	14	1.7	82	3.42	15.2	5.24	4.22	85.5	0.11	0.9	82
14	33	7	6	10	23	2	65	2.46	10.33	8.8	4.03	283.9	0.52	0.87	65
11	54	7	5	3	13	1.7	48	4.68	10.55	1.2	4.87	67	0.65	0.72	48
4	<20	5	1	1	7	1.9	31	1.01	16.8	1.74	1.47	88	0.86	1.1	31
3	<20	3	3	4	10	2.3	43	1.32	16.13	12.77	2.29	89	0.26	1.44	43
10	64	13	6	5	24	2.4	64	4.14	17.6	7.08	3.78	182.2	0.3	1.31	4614
12	49	12	7	3	22	2	49	2.93	17.59	3.08	<0.5	133.4	0.23	1.07	3747
9	44	2	2	2	6	2	44	1.56	10.97	12.42	5.71	143	0.23	1.99	1503
48	22	30	10	2	42	2	22	14.26	4.69	4.25	4.41	269.3	1.01	3.04	2466
12	53	3	4	4	11	2.1	53	3.16	20.37	8.27	7.8	162.5	0.14	2.97	4836
10	55	1	1	7	2	1.6	<20	3.91	14.82	5.17	1.61	27.6	<0.1	1.66	115
14	<20	14	1	1	16	1.8	60	5.99	8.64	8.8	1.82	159.3	0.35	1.51	2735
8	<20	2	5	2	9	2.3	<20	4.25	8.86	2.85	1.35	371.1	0.81	1.05	2824
16	33	5	4	3	12	2	33	4.04	5.88	7.7	5	181.7	0.2	2.16	2180
5	54	9	4	4	17	1.9	54	1	24.69	9.41	4.92	133.4	0.23	3.49	5337
2	<20	1	6	2	9	2	60	1.03	20.29	2.76	<0.5	89.57	0.46	2.31	2557
20	<20	8	5	5	18	2.2	34	2.7	8.32	7.98	4.81	309.3	0.53	3.11	2884
9	31	8	3	7	18	2	31	2.23	13.01	10.46	4.29	133.1	<0.1	0.8	3131
13	<20	7	1	2	10	1.9	<20	7.25	16.26	7.66	3.44	183.4	0.39	1.65	984
20	<20	6	2	4	12	2.2	<20	4.29	11.46	6.39	1.26	398.3	0.68	1.84	2906
13	37	5	4	2	11	2	37	2.05	7.39	5.19	3.9	158.3	0.41	0.73	2799
18	33	9	3	4	16	2.2	33	5.03	10.73	6.38	3.88	159.9	0.72	2.51	4078
6	27	5	2	2	9	1.9	27	0.92	15.5	12.85	3.08	90.2	<0.1	1.69	1294
27	31	10	8	14	32	2.1	31	4.1	7.29	8.34	9.92	80.4	<0.1	1.2	>9740
12	25	3	4	4	7	1.7	25	8.7	27.22	8.84	3.33	95.4	0.47	0.7	2595
5	<20	2	0	4	6	2.5	<20	0.78	9.46	11.23	3.81	160.7	0.31	1.66	2070
17	<20	2	6	4	12	1.9	<20	4.18	20.58	8.68	4.34	205.3	0.4	1.25	3760
11	25	8	8	10	26	2.3	25	2.73	3.32	7.22	3.43	236	0.5	1.17	7320
9	<20	4	3	3	10	2.1	20	2.14	19.98	8.23	3.16	190.5	0.3	2.07	1795
11	36	13	4	2	19	1.8	36	4.92	11.07	8.91	4.58	341.4	0.71	1.53	2643
10	24	6	3	2	11	1.8	25	2.67	10.59	5.87	2.25	124.01	0.28	1.5	2781
20	25	10	9	2	21	1.9	31	4.95	10.02	7.16	4.28	185.9	0.18	1.75	3831
15	48	6	4	3	13	2	48	2.6	20.57	7.59	5.81	93.5	0.14	0.87	3509
14	55	7	3	4	14	2	55	2.11	3.32	10.14	4.82	205.3	0.46	2.21	3363
24	36	9	7	3	19	2.2	36	8.5	19.98	11.23	3.81	236	0.53	1.17	4679
25	<20	8	5	3	16	2	<20	4.36	14.95	2.19	1.48	190.5	<0.1	0.36	3680
13	61	3	4	4	11	2.2	33	1.75	8.05	10.25	1.26	341.4	0.39	1.5	2498
22	79	16	12	5	33	2.1	79	9.91	13.82	6.26	10.79	314.1	0.79	3.66	8740
17	<20	9	10	13	32	2.1	25	6.24	18.8	6.55	3.24	183.4	0.39	1.78	>9740
6	49	1	2	2	5	1.8	49	0.5	10.71	11.23	7.11	75.7	0.29	1.68	302
9	58	11	6	6	23	2	58	4.5	25.71	9.5	3.35	159.9	0.72	3.71	4543
10	65	5	4	10	10	1.8	65	3.34	7.74	7.8	2.68	94.7	0.21	2.59	2976
15	65	5	2	9	16	2.1	65	2.72	4.61	5.37	5.17	103.1	0.19	1.45	4028
15	55	5	4	4	13	2	55	2.29	17.74	5.16	4.57	229.2	0.41	1.42	4457
7	73	5	4	2	11	1.9	73	2.33	15.42	11.64	1.25	87.7	0.23	1.14	3065
8	39	6	3	3	12	2	39	3.65	12.22	12.58	8.5	155.5	0.26	1.86	2595
19	35	5	5	13	23	2.4	35	4.4	12.72	6.71	3.48	120	0.16	2.04	5999
6	56	3	1	4	8	2	56	2.38	6.36	8.95	2.96	165.2	0.3	1.48	3834
23	26	9	7	3	19	2.1	26	5.39	25.07	2.06	<1.0	182.2	0.3	1.68	4904
13	64	1	1	1	3	2.5	64	0.8	16.92	18.02	6.44	268.8	0.54	3.1	556
15	13	6	6	6	18	2	13	4.52	1.23	3.83	3.45	114.2	0.14	2.26	5191
10	64	13	6	5	24	2.4	64	4.14	17.6	7.08	3.78	182.2	0.3	1.31	4614
12	49	12	7	3	22	2	49	2.93	17.59	3.08	<0.5	133.4	0.23	1.07	3747
9	44	2	2	2	6	2	44	1.56	10.97	12.42	5.71	143	0.23	1.99	1503
48	22	30	10	2	42	2	22	14.26	4.69	4.25	4.41	269.3	1.01	3.04	2466
12	53	3	4	4	11	2.1	53	3.16	20.37	8.27	7.8	162.5	0.14	2.97	4836
10	55	1	1	3	2	1.6	<20	3.91	14.82	5.17	1.61	27.6	<0.1	1.66	115
39	33	15	1	4	20	2.2	33	9.47	5.2	7.84	9.74	133.4	0.23	1.51	3141
15	23	12	7	8	27	2.6	<10	2.64	7.22	3.43	1.12	363.8	0.55	1	6198
14	42	4	1	6	11	2.2	42	2.72	21.86	8.57	3.52	178.1	0.33	2.26	1578
8	87	6	6	2	14	2	87	3.27	1.25	6.99	7.86	27.6	<0.1	1.07	5022
5	<20	6	9	11	26	2.1	<20	2.61	11.39	3.4	1.03	330	0.2	2	6890
14	75	6	8	4	18	2.1	67	3.06	11.67	9.96	6.02	398.3	0.68	2.97	3353
48	22	30	10	2	42	2	22	14.26	4.69	4.25	4.41	269.3	1.01	3.04	2466
12	53	3	4	4	11	2.1	53	3.16	20.37	8.27	7.8	162.5	0.26	2.13	4836
10	55	1	1	2	2	1.6	<20	3.91	14.82	5.17	1.61	112	0.98	1.66	115
39	33	15	1	4	20	2.2	33	9.47	5.2	7.84	9.74	130	0.85	1.51	3141
27	40	12	7	8	27	2.6	<10	2.64	7.22	3.43	1.12	363.8	0.55	1	6198
5	54	9	4	4	17	1.9	54	1	24.69	9.41	4.92	133.4	0.23	3.49	5337
2	<20	1	6	2	9	2	65	1.03	20.29	8.46	2.36	89.57	0.46	2.31	2557
20	<20	8	5	5	18	2.2	34	2.7	8.32	7.98	4.81	309.3	0.53	3.11	2884
9	31	8	3	7	18	2	31	2.23	13.01	10.46	4.29	132	0.52	0.8	3131
13	<20	7	1	2	10	1.9	<20	7.25	16.26	7.66	3.44	183.4	0.39	1.65	984
4	31	2	1	2	5	2.2	31	0.85	10.22	16.3	4.51	133.1	<0.1	1.67	2472
14	42	4	1	6	11	2.2	42	2.72	21.86	8.57	3.52	178.1	0.33	2.26	1578
8	87	6	6	2	14	2	87	3.27	1.25	6.99	7.86	27.6	<0.1	1.07	5022
5	<20	6	9	11	26	2.1	<20	2.61	11.39	3.4	1.03	330	0.2	2	6890
14	75	6	8	4	18	2.1	67	3.06	11.67	9.96	6.02	398.3	0.68	2.97	3353
8	<20	11	7	3	21	1.9	<20	2.03	7.23	5.3	2.81	203	0.5	2.24	2383
8	63	3	1	3	7	2.1	63	0.91	9.17	10.18	2.86	192.8	54	1.68	1688
18	73	5	4	2	11	1.9	73	1.72	13.62	6.96	4.93	159.3	0.35	2.19	1234
20	23	8	7	1	16	1.9	23	5	32	5.53	3.01	371.1	0.81	1.44	1521
15	<20	6	2	3	11	2.2	20	2.1	13.66	9.01	5.36	83.86	36	1.27	3324
7	41	3	2	3	8	2	41	1.18	12.82	7.69	4.21	93.4	0.3	0.72	1463
7	44	6	2	2	10	1.9	44	5.73	13.32	6.77	6.52	90	28	1.39	2900
8	64	1	2	1	2	1.9	54	1.09	9.89	8.63	2.43	200.8	0.23	1.89	465
22	31	2	6	2	10	1.9	31	8.91	12.23	7.77	4.52	306.9	0.61	2.61	1716
13	63	1	5	4	10	1.9	63	2.2	12.35	12.04	6.43	371.1	0.81	0.88	2302
2	<20	3	2	3	8	2	<20	0.87	6.21	12.89	4.94	83.86	36	0.71	848
13	37	5	4	2	11	2	37	2.05	7.39	5.19	3.9	158.3	0.41	0.73	2799
18	33	9	3	4	16	2.2	33	5.03	10.73	6.38	3.88	159.9	0.72	2.51	4078
6	27	5	2	2	9	1.9	27	0.92	15.5	12.85	3.08	90.2	<0.1	1.69	1294
27	31	10	8	14	32	2.1	31	4.1	7.29	8.34	9.92	80.4	<0.1	1.2	12445
12	25	3	4	6	7	1.7	25	8.7	27.22	8.84	3.33	95.4	0.47	0.7	2595
5	<20	2	0	4	6	2.5	<20	0.78	9.46	11.23	3.81	160.7	0.31	1.66	2070
17	<20	2	6	4	12	1.9	<20	4.18	20.58	8.68	4.34	205.3	0.4	1.25	3760
11	25	8	8	10	26	2.3	25	2.73	3.32	7.22	3.43	93.4	0.3	1.17	7320
9	<20	4	3	3	10	2.1	20	2.14	19.98	8.23	3.16	190.5	0.3	2.07	1795
11	36	13	4	2	19	1.8	36	4.92	11.07	8.91	4.58	341.4	0.71	1.53	2643
10	24	6	3	2	11	1.8	25	2.67	10.59	5.87	2.25	124.01	0.28	1.5	2781
20	25	10	9	2	21	1.9	31	4.95	10.02	7.16	4.28	185.9	0.18	1.75	3831
9	31	8	3	7	18	2	31	2.23	13.01	10.46	4.29	132	0.52	0.8	3131
13	<20	7	1	2	10	1.9	<20	7.25	16.26	7.66	3.44	183.4	0.39	1.65	984
4	31	2	1	2	5	2.2	31	0.85	10.22	16.3	4.51	133.1	<0.1	1.67	2472
14	42	4	1	6	11	2.2	42	2.72	21.86	8.57	3.52	178.1	0.33	2.26	1578
8	87	6	6	2	14	2	87	3.27	1.25	6.99	7.86	27.6	<0.1	1.07	5022
5	<20	6	9	11	26	2.1	<20	2.61	11.39	3.4	1.03	330	0.2	2	6890
14	75	6	8	4	18	2.1	67	3.06	11.67	9.96	6.02	398.3	0.68	2.97	3353
8	<20	11	7	3	21	1.9	<20	2.03	7.23	5.3	2.81	203	0.5	2.24	2383
8	63	3	1	3	7	2.1	63	0.91	9.17	10.18	2.86	192.8	54	1.68	1688
18	73	5	4	2	11	1.9	73	1.72	13.62	6.96	4.93	159.3	0.35	2.19	1234
20	23	8	7	1	16	1.9	23	5	32	5.53	3.01	371.1	0.81	1.44	1521
15	<20	6	2	3	11	2.2	20	2.1	13.66	9.01	5.36	83.86	36	1.27	3324
7	41	3	2	3	8	2	41	1.18	12.82	7.69	4.21	93.4	0.3	0.72	1463
7	44	6	2	2	10	1.9	44	5.73	13.32	6.77	6.52	90	28	1.39	2900
8	64	1	2	1	2	1.9	54	1.09	9.89	8.63	2.43	200.8	0.23	1.89	465
22	31	2	6	2	10	1.9	31	8.91	12.23	7.77	4.52	306.9	0.61	2.61	1716
13	63	1	5	4	10	1.9	63	2.2	12.35	12.04	6.43	371.1	0.81	0.88	2302
55	73	19	3	0	22	2.3	69	4.34	3.45	7.34	9.94	188.5	0.63	1.52	69
25	23	10	8	5	23	2	40	4.93	12.06	7.89	1	56	0.11	0.83	40
20	<20	20	7	2	29	1.9	43	5.64	16.38	7.95	7.14	127.2	0.29	2.94	677
16	<20	3	3	8	14	1.7	82	3.42	15.2	5.24	4.22	85.5	0.11	0.9	82
14	33	7	6	10	23	2	65	2.46	10.33	8.8	4.03	283.9	0.52	0.87	336
11	54	7	5	3	13	1.7	48	4.68	10.55	1.2	4.87	67	0.65	0.72	5889
4	<20	5	1	1	7	1.9	31	1.01	16.8	1.74	1.47	88	0.86	1.1	2365
3	<20	3	3	4	10	2.3	43	1.32	16.13	12.77	2.29	89	0.26	1.44	5333
12	31	3	1	5	9	1.8	41	0.98	7.3	9.3	3.93	89.2	0.11	3.2	41
9	<20	7	5	1	13	2.5	54	1.55	25.97	6.29	4.21	78.3	0.1	1.72	54
13	<20	5	5	6	16	2	35	3.64	13.43		1.27	44	0.33	1.02	35
15	<20	9	3	1	13	2	42	3.51	5.29	10.47	5.85	131	0.36	3.1	988
10	<20	2	3	4	9	2.2	39	1.22		7.82	4.97	133.9	0.49	1.72	54
8	27	4	3	5	7	2	44	0.91	14.72	21.54	14.18	177.2	0.28	1.5	678
11	<20	7	1	1	9	1.9	58	3.78	27.38	8.99	2.7	110	0.86	3.2	699
16	75	9	4	6	19	2.2	55	4.77	10.66	9.31	7.31	94.4	0.19	1.92	55
8	39	4	3	3	10	1.9	39	0.92	15.5	12.85	3.08	90.2	<0.1	1.69	2260
3	83	1	2	3	3	1.7	83	0.94	11.46	8.66	5.03	143	0.23	2.97	547
12	34	5	5	3	13	2	34	4.64	9.95	9.86	5.52	269.3	1.01	2.27	1932
13	39	6	7	3	13	1.7	39	3.44	14.62	8.12	5.06	309.3	0.53	1.89	1716
24	33	7	10	4	21	1.9	33	3.9	17.59	6.28	2.6	268.8	0.54	1.68	2365
10	87	7	6	4	17	2.3	87	2.72	15.78	9.31	6.74	114.2	0.14	1.21	5333
8	44	8	4	1	13	1.8	44	5.39	25.07	2.06	1	182.2	0.3	1.68	2429
13	64	1	1	1	3	2.5	64	0.8	16.92	18.02	6.44	268.8	0.54	3.1	556
15	13	6	6	6	18	2	13	4.52	1.23	3.83	3.45	114.2	0.14	2.26	5191
10	64	13	6	5	24	2.4	64	4.14	17.6	7.08	3.78	182.2	0.3	1.31	4614
12	49	12	7	3	22	2	49	2.93	17.59	3.08	<0.5	133.4	0.23	1.07	3747
2	<20	1	6	2	9	2	65	1.03	20.29	8.46	2.36	89.57	0.46	2.31	2557
20	<20	8	5	5	18	2.2	34	2.7	8.32	7.98	4.81	309.3	0.53	3.11	2884
9	31	8	3	7	18	2	31	2.23	13.01	10.46	4.29	132	0.52	0.8	3131
13	<20	7	1	2	10	1.9	<20	7.25	16.26	7.66	3.44	183.4	0.39	1.65	984
20	<20	6	2	4	12	2.2	<20	4.29	11.46	6.39	1.26	133	0.23	1.84	2906
7	<20	6	1	2	9	2.1	<20	3.37	14.65	15.82	8.44	117.3	0.1	1.56	1295
20	<20	9	5	8	19	2.3	<20	2.79	10.77	9.75	3.29	196	0.66	2.97	6530
9	27	9	2	1	10	2	27	6.4	14.53	12.25	8.22	163.7	0.38	1.93	1355
24	41	23	11	2	36	2	41	6.92	56.36	5.32	2.8	112	0.98	1.5	1463
4	31	2	1	2	5	2.2	31	0.85	10.22	16.3	4.51	133.1	<0.1	1.67	2900
14	42	4	1	6	11	2.2	42	2.72	21.86	8.57	3.52	178.1	0.33	2.26	465
8	87	6	6	2	14	2	87	3.27	1.25	6.99	7.86	27.6	<0.1	1.07	1716
9	<20	6	9	11	26	2.1	<20	2.61	11.39	3.4	1.03	112	0.98	2	2302
14	75	6	8	4	18	2.1	67	3.06	11.67	9.96	6.02	398.3	0.68	2.97	3353
8	<20	11	7	3	21	1.9	<20	2.03	7.23	5.3	2.81	133.1	<0.1	2.24	2383
8	63	3	1	3	7	2.1	63	0.91	9.17	10.18	2.86	192.8	0.52	1.68	1688
18	73	5	4	2	11	1.9	73	1.72	13.62	6.96	4.93	159.3	0.35	2.19	1234
20	23	8	7	1	16	1.9	23	5	1.25	5.53	3.01	371.1	0.81	1.44	1521
15	<20	6	2	3	11	2.2	20	2.1	13.66	9.01	5.36	83.86	0.46	1.27	3324
7	41	3	2	3	8	2	41	1.18	12.82	7.69	4.21	93.4	0.3	0.72	1463
15	<20	6	2	3	11	2.2	20	2.1	13.66	9.01	5.36	83.86	36	1.27	3324
7	41	3	2	3	8	2	41	1.18	12.82	7.69	4.21	93.4	0.3	0.72	1463
7	44	6	2	2	10	1.9	44	5.73	13.32	6.77	6.52	90	28	1.39	2900
8	64	1	2	1	2	1.9	54	1.09	9.89	8.63	2.43	200.8	0.23	1.89	465
22	31	2	6	2	10	1.9	31	8.91	12.23	7.77	4.52	306.9	0.61	2.61	1716
13	63	1	5	4	10	1.9	63	2.2	12.35	12.04	6.43	371.1	0.81	0.88	2302
2	<20	3	2	3	8	2	<20	0.87	6.21	12.89	4.94	83.86	36	0.71	848
13	37	5	4	2	11	2	37	2.05	7.39	5.19	3.9	158.3	0.41	0.73	2799
18	33	9	3	4	16	2.2	33	5.03	10.73	6.38	3.88	159.9	0.72	2.51	4078
14	<20	14	1	1	16	1.8	60	5.99	8.64	8.8	1.82	159.3	0.35	1.51	2735
8	<20	2	5	2	9	2.3	<20	4.25	8.86	2.85	1.35	371.1	0.81	1.05	2824
16	33	5	4	3	12	2	33	4.04	5.88	7.7	5	181.7	0.2	2.16	2180
5	54	9	4	4	17	1.9	54	1	24.69	9.41	4.92	133.4	0.23	3.49	5337
2	<20	1	6	2	9	2	60	1.03	20.29	2.76	<0.5	89.57	0.46	2.31	2557
20	<20	8	5	5	18	2.2	34	2.7	8.32	7.98	4.81	309.3	0.53	3.11	2884
9	31	8	3	7	18	2	31	2.23	13.01	10.46	4.29	133.1	<0.1	0.8	3131
13	<20	7	1	2	10	1.9	<20	7.25	16.26	7.66	3.44	183.4	0.39	1.65	984
20	<20	6	2	4	12	2.2	<20	4.29	11.46	6.39	1.26	398.3	0.68	1.84	2906
13	37	5	4	2	11	2	37	2.05	7.39	5.19	3.9	158.3	0.41	0.73	2799
18	33	9	3	4	16	2.2	33	5.03	10.73	6.38	3.88	159.9	0.72	2.51	4078
11	<20	10	10	1	21	1.7	20	3.35	7.56	8.36	3.1	187.6	0.43	3.45	20
19	41	16	4	1	21	2	62	7.92	8.76	9.99	7.77	179	0.4	1.95	62
27	44	7	10	5	22	1.7	61	7.15	7.24	7.1	3.8	125.1	0.28	0.93	2449
8	56	11	5	1	17	1.9	20	5.29	8.17	9.61	5.3	114	0.46	0.84	4891
24	33	7	10	4	21	1.9	33	3.9	17.59	6.28	2.6	268.8	0.54	1.68	2365
10	87	7	6	4	17	2.3	87	2.72	15.78	9.31	6.74	114.2	0.14	1.21	5333
8	44	8	4	1	13	1.8	44	5.39	25.07	2.06	1	182.2	0.3	1.68	2429
13	64	1	1	1	3	2.5	64	0.8	16.92	18.02	6.44	268.8	0.54	3.1	556
15	13	6	6	6	18	2	13	4.52	1.23	3.83	3.45	114.2	0.14	2.26	5191
10	64	13	6	5	24	2.4	64	4.14	17.6	7.08	3.78	182.2	0.3	1.31	4614
12	49	12	7	3	22	2	49	2.93	17.59	3.08	<0.5	133.4	0.23	1.07	3747
9	44	2	2	2	6	2	44	1.56	10.97	12.42	5.71	143	0.23	1.99	1503
48	22	30	10	2	42	2	22	14.26	4.69	4.25	4.41	269.3	1.01	3.04	2466
5	<20	6	9	11	26	2.1	<20	2.61	11.39	3.4	1.03	330	0.2	2	556
14	75	6	8	4	18	2.1	67	3.06	11.67	9.96	6.02	398.3	0.68	2.97	5191
8	<20	11	7	3	21	1.9	<20	2.03	7.23	5.3	2.81	203	0.5	2.24	4614
8	63	3	1	3	7	2.1	63	0.91	9.17	10.18	2.86	192.8	54	1.68	3747
18	73	5	4	2	11	1.9	73	1.72	13.62	6.96	4.93	159.3	0.35	2.19	1234
20	23	8	7	1	16	1.9	23	5	32	5.53	3.01	371.1	0.81	1.44	1521
15	<20	6	2	3	11	2.2	20	2.1	13.66	9.01	5.36	83.86	36	1.27	3324
7	41	3	2	3	8	2	41	1.18	12.82	7.69	4.21	93.4	0.3	0.72	1463
48	22	30	10	2	42	2	22	14.26	4.69	4.25	4.41	269.3	1.01	3.04	2466
12	53	3	4	4	11	2.1	53	3.16	20.37	8.27	7.8	162.5	0.14	2.97	4836
10	55	1	1	7	2	1.6	<20	3.91	14.82	5.17	1.61	27.6	<0.1	1.66	115
14	<20	14	1	1	16	1.8	60	5.99	8.64	8.8	1.82	159.3	0.35	1.51	2735
8	<20	2	5	2	9	2.3	<20	4.25	8.86	2.85	1.35	371.1	0.81	1.05	2824
16	33	5	4	3	12	2	33	4.04	5.88	7.7	5	181.7	0.2	2.16	2180
5	54	9	4	4	17	1.9	54	1	24.69	9.41	4.92	133.4	0.23	3.49	5337
2	<20	1	6	2	9	2	60	1.03	20.29	2.76	<0.5	89.57	0.46	2.31	2557
20	<20	8	5	5	18	2.2	34	2.7	8.32	7.98	4.81	309.3	0.53	3.11	2884
11	63	7	9	1	17	2.1	60	3.83	13.28	8.66	3.54	50	0.79	1.07	60
55	73	19	3	0	22	2.3	69	4.34	3.45	7.34	9.94	188.5	0.63	1.52	69
25	23	10	8	5	23	2	40	4.93	12.06	7.89	1	56	0.11	0.83	40
20	<20	20	7	2	29	1.9	43	5.64	16.38	7.95	7.14	127.2	0.29	2.94	43
27	40	12	7	8	27	2.6	<10	2.64	7.22	3.43	1.12	363.8	0.55	1	6198
5	54	9	4	4	17	1.9	54	1	24.69	9.41	4.92	133.4	0.23	3.49	5337
14	<20	14	1	1	16	1.8	60	5.99	8.64	8.8	1.82	159.3	0.35	1.51	2735
8	<20	2	5	2	9	2.3	<20	4.25	8.86	2.85	1.35	371.1	0.81	1.05	2824
16	33	5	4	3	12	2	33	4.04	5.88	7.7	5	181.7	0.2	2.16	2180
5	54	9	4	4	17	1.9	54	1	24.69	9.41	4.92	133.4	0.23	3.49	5337
14	33	7	6	10	23	2	65	2.46	10.33	8.8	4.03	283.9	0.52	0.87	65
11	54	7	5	3	13	1.7	48	4.68	10.55	1.2	4.87	67	0.65	0.72	6198
4	<20	5	1	1	7	1.9	31	1.01	16.8	1.74	1.47	88	0.86	1.1	5337
3	<20	3	3	4	10	2.3	43	1.32	16.13	12.77	2.29	89	0.26	1.44	2735
12	31	3	1	5	9	1.8	41	0.98	7.3	9.3	3.93	89.2	0.11	3.2	41
9	<20	7	5	1	13	2.5	54	1.55	25.97	6.29	4.21	78.3	0.1	1.72	54
13	<20	5	5	6	16	2	35	3.64	13.43		1.27	44	0.33	1.02	2383
15	<20	9	3	1	13	2	42	3.51	5.29	10.47	5.85	131	0.36	3.1	1688
10	<20	2	3	4	9	2.2	39	1.22		7.82	4.97	133.9	0.49	1.72	1234
8	27	4	3	5	7	2	44	0.91	14.72	21.54	14.18	177.2	0.28	1.5	1521
11	<20	7	1	1	9	1.9	58	3.78	27.38	8.99	2.7	110	0.86	3.2	64
16	75	9	4	6	19	2.2	55	4.77	10.66	9.31	7.31	94.4	0.19	1.92	55
8	39	4	3	3	10	1.9	39	0.92	15.5	12.85	3.08	90.2	<0.1	1.69	2260
3	83	1	2	3	3	1.7	83	0.94	11.46	8.66	5.03	143	0.23	2.97	547
12	34	5	5	3	13	2	34	4.64	9.95	9.86	5.52	269.3	1.01	2.27	1932
13	39	6	7	3	13	1.7	39	3.44	14.62	8.12	5.06	309.3	0.53	1.89	1716
8	<20	11	7	3	21	1.9	<20	2.03	7.23	5.3	2.81	203	0.5	2.24	2383
8	63	3	1	3	7	2.1	63	0.91	9.17	10.18	2.86	192.8	54	1.68	1688
18	73	5	4	2	11	1.9	73	1.72	13.62	6.96	4.93	159.3	0.35	2.19	1234
20	23	8	7	1	16	1.9	23	5	32	5.53	3.01	371.1	0.81	1.44	1521
15	<20	6	2	3	11	2.2	20	2.1	13.66	9.01	5.36	83.86	36	1.27	3324
7	41	3	2	3	8	2	41	1.18	12.82	7.69	4.21	93.4	0.3	0.72	1463
25	23	10	8	5	23	2	40	4.93	12.06	7.89	1	56	0.11	0.83	40
20	<20	20	7	2	29	1.9	43	5.64	16.38	7.95	7.14	127.2	0.29	2.94	43
27	40	12	7	8	27	2.6	<10	2.64	7.22	3.43	1.12	363.8	0.55	1	6198
5	54	9	4	4	17	1.9	54	1	24.69	9.41	4.92	133.4	0.23	3.49	5337
20	<20	20	7	2	29	1.9	43	5.64	16.38	7.95	7.14	127.2	0.29	2.94	43
16	<20	3	3	8	14	1.7	82	3.42	15.2	5.24	4.22	85.5	0.11	0.9	82
14	33	7	6	10	23	2	65	2.46	10.33	8.8	4.03	283.9	0.52	0.87	65
11	54	7	5	3	13	1.7	48	4.68	10.55	1.2	4.87	67	0.65	0.72	48
4	<20	5	1	1	7	1.9	31	1.01	16.8	1.74	1.47	88	0.86	1.1	31
10	65	5	4	7	10	1.8	65	3.34	7.74	7.8	2.68	94.7	0.21	2.59	2976
15	65	5	2	9	16	2.1	65	2.72	4.61	5.37	5.17	103.1	0.19	1.45	4028
15	55	5	4	4	13	2	55	2.29	17.74	5.16	4.57	229.2	0.41	1.42	4457
7	73	5	4	2	11	1.9	73	2.33	15.42	11.64	1.25	87.7	0.23	1.14	3065
8	39	6	3	3	12	2	39	3.65	12.22	12.58	8.5	155.5	0.26	1.86	2595
11	24	7	6	2	15	2.1	24	3.37	11.71	3.63	1.59	136.3	0.18	1.47	4925
16	45	8	1	2	11	2.2	45	1.45	12.77	10.05	6.45	102.3	0.26	2.2	2192
10	40	9	3	3	15	2	40	6.1	4.87	9.05	7.91	64.9	0.15	1.29	3833
13	37	5	4	2	11	2	37	2.05	7.39	5.19	3.9	158.3	0.41	0.73	2799
18	33	9	3	4	16	2.2	33	5.03	10.73	6.38	3.88	159.9	0.72	2.51	4078
6	27	5	2	2	9	1.9	27	0.92	15.5	12.85	3.08	90.2	<0.1	1.69	1294
27	31	10	8	14	32	2.1	31	4.1	7.29	8.34	9.92	80.4	<0.1	1.2	>9740
12	25	3	4	2	7	1.7	25	8.7	27.22	8.84	3.33	95.4	0.47	0.7	2595
5	<20	2	0	4	6	2.5	<20	0.78	9.46	11.23	3.81	160.7	0.31	1.66	2070
17	<20	2	6	4	12	1.9	<20	4.18	20.58	8.68	4.34	205.3	0.4	1.25	3760
12	41	7	2	2	9	1.7	41	1.13	6.9	6.23	4.37	75.3	0.11	2.22	1496
14	24	4	9	7	20	2.2	24	2.76	15.33	5.83	1.7	206.4	0.36	1.6	5288
19	48	7	6	4	17	2	48	2.45	6.82	8.53	5.96	240.9	0.33	3.061	4029
12	<20	2	4	4	10	2.2	20	2.16	17.68	5.84	3.55	239	0.36	3.94	2125
9	22	7	5	2	14	2	22	2.34	8.76	9.11	4.13	47.8	<0.1	0.94	3193
19	96	2	0	4	6	1.7	96	1	8.76	7.88	3.13	276.9	0.46	1.92	2638
5	49	4	4	1	5	1.8	40	0.75	6.97	8.23	2.74	207.1	0.34	1.67	1031
17	31	15	2	2	17	1.7	31	5.64	16.38	8.07	7.17	127.2	0.29	2.94	4181
6	27	4	1	4	9	2.2	27	0.89	10.29	9.02	4.02	128.3	0.22	1.65	2362
13	37	5	4	2	11	2	37	2.05	7.39	5.19	3.9	158.3	0.41	0.73	2799
18	33	9	3	4	16	2.2	33	5.03	10.73	6.38	3.88	159.9	0.72	2.51	4078
6	27	5	2	2	9	1.9	27	0.92	15.5	12.85	3.08	90.2	<0.1	1.69	1294
27	31	10	8	14	32	2.1	31	4.1	7.29	8.34	9.92	80.4	<0.1	1.2	>9740
12	25	3	4	6	7	1.7	25	8.7	27.22	8.84	3.33	95.4	0.47	0.7	2595
5	<20	2	0	4	6	2.5	<20	0.78	9.46	11.23	3.81	160.7	0.31	1.66	2070
17	<20	2	6	4	12	1.9	<20	4.18	20.58	8.68	4.34	205.3	0.4	1.25	3760
8	<20	11	7	3	21	1.9	<20	2.03	7.23	5.3	2.81	203	0.5	2.24	2383
8	63	3	1	3	7	2.1	63	0.91	9.17	10.18	2.86	192.8	54	1.68	1688
18	73	5	4	2	11	1.9	73	1.72	13.62	6.96	4.93	159.3	0.35	2.19	1234
20	23	8	7	1	16	1.9	23	5	32	5.53	3.01	371.1	0.81	1.44	1521
15	<20	6	2	3	11	2.2	20	2.1	13.66	9.01	5.36	83.86	36	1.27	3324
7	41	3	2	3	8	2	41	1.18	12.82	7.69	4.21	93.4	0.3	0.72	1463
7	44	6	2	2	10	1.9	44	5.73	13.32	6.77	6.52	90	28	1.39	2900
8	64	1	2	1	2	1.9	54	1.09	9.89	8.63	2.43	200.8	0.23	1.89	465
22	31	2	6	2	10	1.9	31	8.91	12.23	7.77	4.52	306.9	0.61	2.61	1716
13	63	1	5	4	10	1.9	63	2.2	12.35	12.04	6.43	371.1	0.81	0.88	2302
5	54	9	4	4	17	1.9	54	1	24.69	9.41	4.92	133.4	0.23	3.49	5337
20	<20	20	7	2	29	1.9	43	5.64	16.38	7.95	7.14	127.2	0.29	2.94	43
16	<20	3	3	8	14	1.7	82	3.42	15.2	5.24	4.22	85.5	0.11	0.9	82
14	33	7	6	10	23	2	65	2.46	10.33	8.8	4.03	283.9	0.52	0.87	65
11	54	7	5	3	13	1.7	48	4.68	10.55	1.2	4.87	67	0.65	0.72	48
4	<20	5	1	1	7	1.9	31	1.01	16.8	1.74	1.47	88	0.86	1.1	31
10	65	5	4	7	10	1.8	65	3.34	7.74	7.8	2.68	94.7	0.21	2.59	2976
8	64	1	2	1	2	1.9	54	1.09	9.89	8.63	2.43	200.8	0.23	1.89	465
22	31	2	6	2	10	1.9	31	8.91	12.23	7.77	4.52	306.9	0.61	2.61	1716
